# Supplementary material for: Feasibility of Dynamic Inhaled Gas MRI-Based Measurements Using Acceleration Combined with the Stretched Exponential Model
Source: Diagnostics (Basel). 2023 Jan 30;13(3):506. doi: 10.3390/diagnostics13030506 (PMC9914115; doi:10.3390/diagnostics13030506)
Supplement: Supplementary file 1 [file diagnostics-13-00506-s001.zip]

Archive with 1 entries (1 files):
- diagnostics-2036686-supplementary.pdf
